# Supplementary material for: Prevalence of low vitamin D levels in patients with Hidradenitis suppurativa in Jordan: A comparative cross-sectional study
Source: PLoS One. 2022 Mar 18;17(3):e0265672. doi: 10.1371/journal.pone.0265672 (PMC8932615; doi:10.1371/journal.pone.0265672)
Supplement: S1 Data — (XLSX) [file pone.0265672.s001.xlsx]

## Sheet: cases 
gender	HS Hurley severity	disease duration ( months)	Vitamin D level	smoker or not	BMI	chronic illness
M	1	21	10	Y	29	N
M	2	19	8	N	28	N
F	2	34	3	N	37	N
M	1	23	5	Y	28	N
M	3	5	11	Y	24	hypertension
M	1	38	13	Y	26	N
F	2	38	6	Y	36	N
F	2	7	4	Y	28	N
M	3	3	6	N	23	N
M	3	35	12	N	36	psoriasis
F	2	9	10	Y	26	N
F	2	16	3	Y	27	N
M	1	17	12	Y	23	N
M	3	34	6	N	28	N
M	3	34	10	N	33	N
F	3	15	10	N	31	vitiligo
F	1	24	4	Y	30	N
M	3	18	10	Y	24	N
M	2	13	7	Y	34	N
F	1	36	5	Y	29	DISCOID LUPUS
M	2	19	13	Y	25	N
F	2	30	12	N	30	N
F	3	12	7	N	29	COPD
M	2	18	7	N	31	N
M	3	19	4	Y	35	N
F	2	37	6	Y	36	N
F	2	33	13	Y	23	hyperlipidemai
M	3	25	8	Y	26	N
M	1	12	6	Y	26	N
F	2	23	11	Y	31	N
F	1	12	8	Y	32	N
F	2	16	8	N	36	N
M	3	20	13	N	36	N
M	2	29	3	Y	26	N
F	2	38	5	Y	27	ASTHMA
F	3	12	12	Y	31	N
M	2	5	6	Y	32	N
M	3	24	10	Y	25	lichen planus
F	3	19	12	N	36	N
F	2	21	10	N	26	N
M	1	32	3	N	36	N
M	1	14	13	Y	27	HAND ECZEMA
M	3	30	5	Y	33	N
F	2	8	8	Y	25	N
F	3	10	3	Y	37	N
F	2	26	6	Y	23	N
M	3	23	6	N	32	MIGRAIN
M	3	32	10	N	35	N
M	1	24	4	Y	28	N
F	3	4	13	Y	37	N
F	3	4	6	Y	26	N
F	1	9	3	Y	24	N
F	2	20	10	N	34	kidney stones
F	1	27	12	N	34	N
M	2	15	8	Y	29	N
M	3	25	12	Y	24	N
M	2	11	11	Y	34	N
F	1	3	9	Y	33	N
F	1	34	12	Y	27	osteoarthritis
F	2	33	12	N	36	N
F	3	34	13	N	28	N
M	3	5	12	Y	27	N
M	3	24	7	Y	37	hypertension
M	2	35	11	Y	35	N
M	1	24	3	Y	37	N
M	3	16	5	N	31	N
F	2	18	8	N	30	N
F	2	11	10	Y	35	N
F	3	33	8	Y	37	N
F	1	31	10	Y	32	ischemic heart disease
M	3	17	8	Y	26	N
M	1	21	8	Y	24	N
M	2	13	4	N	26	N
M	1	9	11	N	34	N
F	2	25	6	Y	36	N
F	2	25	12	Y	30	N
F	2	6	5	Y	23	heart failure
F	1	22	13	Y	37	N
F	1	38	11	Y	25	N
M	2	6	11	Y	24	N
M	2	15	12	Y	31	N
M	2	9	13	Y	30	N
F	1	23	7	Y	36	N
F	2	15	8	Y	25	N
M	2	25	6	Y	36	N
M	1	23	8	N	23	recurrent DVT
F	1	21	3	N	26	N
M	1	18	7	Y	31	N
M	2	5	10	Y	37	N
F	3	23	12	Y	28	N
F	3	5	4	Y	28	N
F	3	10	13	Y	27	N
M	2	27	10	Y	33	N
F	2	37	7	N	27	chronic urticaria
F	2	28	7	N	23	N
F	3	28	10	N	35	N
F	1	38	8	Y	24	N
F	3	26	6	Y	25	hyperlipidemia
M	3	5	8	Y	30	N
M	1	30	5	N	31	N
F	2	12	6	Y	24	N
F	3	20	7	Y	37	N
F	1	3	9	N	36	N
F	3	36	11	Y	34	N
F	3	6	7	N	23	hypertension
M	1	32	7	N	24	N
F	2	36	9	Y	32	N
F	2	8	9	Y	29	HYPOTHYROIDISM
F	2	19	11	Y	34	N
F	1	18	9	Y	36	N

## Sheet: control 
Gender	vitamin D level	smoker or not	BMI	chronic illness
F	5	N	21	N
F	22	N	22	N
M	26	Y	19	PSORIASIS
M	30	Y	25	N
M	4	Y	21	N
F	9	N	24	DM
F	4	N	26	N
F	13	Y	22	N
M	18	Y	20	VITILIGO
M	21	Y	23	N
M	25	Y	26	N
M	22	N	21	COPD
F	22	N	18	N
F	3	N	21	HAND ECZEMA
F	5	Y	20	N
F	19	Y	25	MIGRAIN
M	42	Y	25	N
M	32	N	23	N
M	38	N	25	N
F	30	N	22	ALOPECIA AREATA
F	38	N	25	N
M	44	N	21	N
M	10	Y	24	N
M	4	Y	24	DM
F	6	Y	18	N
F	6	N	21	N
M	18	N	26	N
F	14	N	26	PSORIASIS
M	33	N	24	N
F	11	Y	19	N
F	33	Y	22	N
M	16	Y	23	HYPERTENSION
M	9	N	22	N
F	12	N	18	N
F	36	N	25	N
M	38	N	22	RHUMATOID ARTHRITIS
M	35	N	22	N
F	36	N	21	DM
M	35	Y	20	N
F	10	Y	25	N
F	11	Y	18	N
M	8	N	19	ASTHMA
M	17	N	19	N
M	19	N	19	N
F	16	Y	18	ATOPIC ECZEMA
F	12	Y	21	N
M	19	Y	21	N
M	16	Y	25	N
M	22	Y	23	HYPERTENSION
F	28	N	24	N
F	22	N	21	N
F	22	N	20	N
F	16	Y	20	N
M	12	Y	19	N
M	15	Y	24	DM
F	9	Y	22	N
F	13	Y	25	HYPOTHYROIDISM
F	7	N	25	N
M	15	N	20	N
M	8	N	23	N
M	4	Y	20	N
F	14	Y	22	N
F	20	Y	20	N
F	16	Y	20	N
F	15	N	23	KIDNEY STONE
F	7	N	21	N
M	19	N	20	N
M	13	N	18	N
M	9	Y	24	N
F	7	Y	23	DM
F	7	N	21	N
F	22	N	25	N
F	27	N	24	N
M	16	Y	20	HYPERTENSION
F	5	Y	26	N
M	19	Y	22	N
M	14	Y	19	N
M	11	Y	22	N
F	12	N	22	ASTHMA
M	9	N	23	N
M	12	Y	23	N
F	8	Y	18	N
F	16	N	20	N
F	18	N	23	N
F	6	N	24	DM
M	13	Y	21	N
M	16	Y	20	ASTHMA
F	9	Y	18	N
F	11	N	19	N
F	8	N	19	N
M	11	N	23	N
F	14	N	26	COPD
F	18	N	21	N
F	16	N	18	N
M	14	N	24	HYPERTENSION
M	6	N	26	N
F	12	N	19	N
F	9	N	24	N
F	10	N	25	VITILIGO
M	18	N	21	N
F	7	N	26	N
M	38	N	26	N
F	30	N	24	N
M	39	N	24	DM
F	22	N	18	N
M	9	N	19	N
M	4	N	26	N
F	28	N	22	N
F	13	N	25	N
F	10	N	26	HYPERTENSION
